# Supplementary material for: Evaluation of the Impact of the First Wave of COVID-19 and Associated Lockdown Restrictions on Persons with Disabilities in 14 States of India
Source: Int J Environ Res Public Health. 2022 Sep 9;19(18):11373. doi: 10.3390/ijerph191811373 (PMC9517051; doi:10.3390/ijerph191811373)
Supplement: Supplementary file 1 [file ijerph-19-11373-s001.zip]

Archive with 1 entries (1 files):
- ijerph-1859168-supplementary.pdf
